# Supplementary material for: Prediction of Persistent Tumor Status in Nasopharyngeal Carcinoma Post-Radiotherapy-Related Treatment: A Machine Learning Approach
Source: Cancers (Basel). 2024 Dec 31;17(1):96. doi: 10.3390/cancers17010096 (PMC11720740; doi:10.3390/cancers17010096)
Supplement: Supplementary file 1 [file cancers-17-00096-s001.zip]

Archive with 1 entries (1 files):
- cancers-3371114-supplementary.pdf
